# Supplementary material for: Whole blood transcriptome analysis reveals potential competition in metabolic pathways between negative energy balance and response to inflammatory challenge
Source: Sci Rep. 2017 May 24;7:2379. doi: 10.1038/s41598-017-02391-y (PMC5443788; doi:10.1038/s41598-017-02391-y)
Supplement: Supplementary file 2 — Subdata 1 [file 41598_2017_2391_MOESM2_ESM.xls]

## Sheet: Flagstat_rmdup
Sample	Date	Diet	Number of read (bam file)
1	D-4	NEB	54614518
2	D-4	PEB	47842228
3	D-4	NEB	55763284
4	D-4	PEB	53635098
5	D-4	PEB	53799990
6	D-4	NEB	58323296
7	D-4	NEB	57946408
8	D-4	NEB	54821220
9	D-4	NEB	62182528
10	D-4	NEB	52006970
11	D-4	PEB	55390262
12	D-4	PEB	52660428
13	D-4	NEB	52825956
14	D-4	PEB	49933654
15	D-4	NEB	53019354
16	D-4	PEB	56892170
17	D-4	NEB	49335290
18	D-4	NEB	57966798
19	D-4	PEB	47666566
20	D-4	NEB	49781256
21	D-4	PEB	44156826
22	D-4	PEB	51633112
23	D-4	PEB	57663408
24	D-4	PEB	57795234
25	H0	NEB	49097730
26	H0	PEB	56088910
27	H0	NEB	49001842
28	H0	PEB	57473596
29	H0	PEB	50285046
30	H0	NEB	60245390
31	H0	NEB	56006832
32	H0	NEB	52156484
33	H0	NEB	54876270
34	H0	NEB	60707274
35	H0	PEB	63270472
36	H0	PEB	48088600
37	H0	NEB	62515562
38	H0	PEB	56787876
39	H0	NEB	54729690
40	H0	PEB	56545428
41	H0	NEB	51130462
42	H0	NEB	51551426
43	H0	PEB	55754562
44	H0	NEB	50876592
45	H0	PEB	52305212
46	H0	PEB	59634652
47	H0	PEB	47025014
48	H0	PEB	50474652
49	H8	NEB	60532126
50	H8	PEB	55073072
51	H8	NEB	50486434
52	H8	PEB	58332566
53	H8	PEB	57061838
54	H8	NEB	53542070
55	H8	NEB	45746534
56	H8	NEB	44243526
57	H8	NEB	59060470
58	H8	NEB	51754156
59	H8	PEB	57351556
60	H8	PEB	60638686
61	H8	NEB	57786528
62	H8	PEB	59304864
63	H8	NEB	54124432
64	H8	PEB	56524020
65	H8	NEB	59366330
66	H8	NEB	66659346
67	H8	PEB	42401748
68	H8	NEB	56637870
69	H8	PEB	49071194
70	H8	PEB	52612996
71	H8	PEB	57623702
72	H8	PEB	53514794
73	H24	NEB	50706078
74	H24	PEB	49201750
75	H24	NEB	54711664
76	H24	PEB	60579004
77	H24	PEB	56721972
78	H24	NEB	49780564
79	H24	NEB	45409176
80	H24	NEB	61185210
81	H24	NEB	58953256
82	H24	NEB	51962564
83	H24	PEB	51312554
84	H24	PEB	58780652
85	H24	NEB	54678748
86	H24	PEB	58497154
87	H24	NEB	56154136
88	H24	PEB	55055040
89	H24	NEB	52532000
90	H24	NEB	59387738
91	H24	PEB	55204018
92	H24	NEB	54077660
93	H24	PEB	55095480
94	H24	PEB	58723088
95	H24	PEB	60476284
96	H24	PEB	56801926
